# Supplementary material for: Transcription Coactivator ANGUSTIFOLIA3 (AN3) Regulates Leafy Head Formation in Chinese Cabbage
Source: Front Plant Sci. 2019 Apr 30;10:520. doi: 10.3389/fpls.2019.00520 (PMC6502973; doi:10.3389/fpls.2019.00520)
Supplement: Supplementary file 1 [file Table_1.XLS]

## Sheet: Sheet1
Table S1. Primer sequences used in the present study
Gene	Gene ID	Primer	Primer Sequence (5'>3')	Application
BrAN3	Bra010002	BrAN3-F	ATGCAACAGCACCTGATGCAG	Gene cloning
		BrAN3-R	TCAGTTCCCATCATCTGATG	Gene cloning
		BrAN3-40nt	CTAGATGCAGCCCATGATGGCTGGTTACTACCCCAGCAAT	VIGS
		BrAN3-F1	ATGATGGCTGGTTACTAC	qRT-PCR
		BrAN3-R1	GACTCAACTATCTTCAGAATC	qRT-PCR
BrBRM	Bra000409	BrBRM-F	ATGCAATCTGGAGGCAGTGG	Gene cloning
		BrBRM-R	CTATAAATGGCTCGGCCTTC	Gene cloning
		BrBRM-40nt	CTAGGCTCGTAACAGGGGAGTTGCCAAATACCATGAAAAG	VIGS
		BrBRM-F1	AAGAAACCGTCAAAGAACAT	qRT-PCR
		BrBRM-R1	TCCAATGTCATCTTCAAT	qRT-PCR
BrIAA19	Bra027232	BrIAA19-F1	AAGGCTATGATGACTTAG	qRT-PCR
		BrIAA19-R1	TTATCTTCGTATATGGTAAC	qRT-PCR
BrIAA28	Bra023958	BrIAA28-F1	GAGGGCGACTGGCTATTACC	qRT-PCR
		BrIAA28-R1	TGCACACGGGCAATCTCTAA	qRT-PCR
BrIAA29	Bra011332	BrIAA29-F1	CGACTCTTCTGTTGTGTA	qRT-PCR
		BrIAA29-R1	TACGACTACGATGACGATA	qRT-PCR
BrIAA30	Bra014411	BrIAA30-F1	CTCGGAACCTAAGCACGGAC	qRT-PCR
		BrIAA30-R1	TGCGTACGTTAGCACATGACT	qRT-PCR
BrARF	Bra003044	BrARF-F1	ATCATCATAACCACCATCA	qRT-PCR
		BrARF-R1	GACCTTCTTCATCTCCTT	qRT-PCR
	Bra022663	BrARF-F2	CCATCATCATAACCATCAT	qRT-PCR
		BrARF-R2	GACCTTCTGTATCTCCTT	qRT-PCR
BrAUX1	Bra005136	BrAUXI-F1	GATGGACTACTCGGTTCA	qRT-PCR
		BrAUXI-R1	TTACTGGCACAAGCAATG	qRT-PCR
	Bra017136	BrAUXI-F2	TGCTTATCTCATCAGTGT	qRT-PCR
		BrAUXI-R2	CAGTATGTGCCAAGTAAC	qRT-PCR
BrARR7	Bra025708	BrARR7-F1	TGGCTTAGATGGAGATAA	qRT-PCR
		BrARR7-R1	GACATAATCACAACTGGTA	qRT-PCR
